# Supplementary material for: Influence of silicone oil tamponade on self-sealing sclerotomy using 25-gauge transconjunctival sutureless vitrectomy: a retrospective comparative study
Source: BMC Ophthalmol. 2015 Dec 1;15:171. doi: 10.1186/s12886-015-0159-z (PMC4665942; doi:10.1186/s12886-015-0159-z)
Supplement: Additional file 1: — Each factor and postoperative IOPs in each period of each case. (XLS 30 kb) [file 12886_2015_159_MOESM1_ESM.xls]

## Sheet: Sheet3
Group A
	Age	Sex	Op	Surgical time	Axial length	POD1	POD2	POW1	POM1	Disease
	39	M	triple	124	23.92	23	26	14	14	PDR
	39	M	triple	94	23.52	17	14	17	23	PDR
	60	M	vitrectomy	89	32.64	18	18	11	15	PVR
	64	M	vitrectomy	44	25.92	12	12	11	15	PVR
	50	F	triple	76	22.62	20	16	14	18	PDR
	73	F	triple	95	22.95	16	17	11	12	PVR
	77	F	triple	67	23.12	12	12	17	17	PVR
	75	M	vitrectomy	73	22.83	20	17	20	14	PVR
	58	M	vitrectomy	50	25.61	28	27	27	29	PVR
	39	M	vitrectomy	72	24.16	15	15	24	17	PDR
Group B
	Age	Sex	Op	Surgical time	Axial length	POD1	POD2	POW1	POM1	Disease
	89	F	vitrectomy	58	25.7	12	13	16	17	PVR
	75	M	triple	65	23.82	19	16	19	16	PVR
	72	F	vitrectomy	32	32.45	20	17	23	24	PVR
	64	F	triple	89	23.2	30	18	14	18	PDR
	53	M	vitrectomy	58	26.92	18	18	20	18	PVR
	75	M	triple	48	23.43	11	15	14	11	PVR
	19	M	triple	86	24.45	10	8	26	16	PVR
	56	M	triple	105	22.05	21	23	16	14	PDR
	61	F	triple	97	24.42	26	20	25	20	PVR
Group C
	Age	Sex	Op	Surgical time	Axial length	POD1	POD2	POW1	POM1	Interval of oil	Disease
	62	F	vitrectomy	35	24.42	16	14	18	17	3	PDR
	76	M	vitrectomy	28	23.82	8	6	10	13	3	PVR
	53	M	vitrectomy	26	26.92	11	10	16	17	5	PVR
	64	F	vitrectomy	39	23.2	12	11	14	15	4	PDR
	57	M	vitrectomy	40	22.05	5	10	12	11	6	PDR
	39	M	vitrectomy	44	23.93	15	10	12	13	2	PDR
	50	F	vitrectomy	53	22.62	20	16	12	16	2	PDR
	64	M	vitrectomy	36	25.92	6	6	10	12	3	PVR
	75	M	vitrectomy	31	22.83	8	10	23	18	2	PVR
	77	F	vitrectomy	30	23.12	11	11	13	12	2	PVR
